# Supplementary material for: Cementless vs. Cemented Total Knee Arthroplasty: Reduced Operative Time with Comparable Perioperative Safety—A Retrospective Cohort from a Tertiary Care Center
Source: J Clin Med. 2025 Nov 6;14(21):7890. doi: 10.3390/jcm14217890 (PMC12608410; doi:10.3390/jcm14217890)
Supplement: Supplementary file 1 [file jcm-14-07890-s001.zip]

Archive with 1 entries (1 files):
- jcm-3939065-supplementary.pdf
